# Supplementary material for: Post-COVID-19 Symptoms in Adults with Asthma—Systematic Review
Source: Biomedicines. 2023 Aug 14;11(8):2268. doi: 10.3390/biomedicines11082268 (PMC10452668; doi:10.3390/biomedicines11082268)
Supplement: Supplementary file 1 [file biomedicines-11-02268-s001.zip]

Archive with 1 entries (1 files):
- biomedicines-2488548-supplementary.pdf
